# Supplementary material for: Sex Differences in Anderson–Fabry Cardiomyopathy: Clinical, Genetic, and Imaging Analysis in Women
Source: Genes (Basel). 2023 Sep 15;14(9):1804. doi: 10.3390/genes14091804 (PMC10531426; doi:10.3390/genes14091804)
Supplement: Supplementary file 1 [file genes-14-01804-s001.zip]

Archive with 1 entries (1 files):
- genes-2592602-Supplemental material.pdf
